# Supplementary material for: Rational engineering of allosteric protein switches by in silico prediction of domain insertion sites
Source: Nat Methods. 2025 Aug 4;22(8):1698–706. doi: 10.1038/s41592-025-02741-z (PMC12328240; doi:10.1038/s41592-025-02741-z)
Supplement: Supplementary file 4 — Annotated DNA sequences of constructs (GenBank files). [file 41592_2025_2741_MOESM4_ESM.zip]

Archive with 11 entries (10 files):
- genbank_files/
- genbank_files/1_BLA_CAT.gb
- genbank_files/33_BLA_CAT_K136_GPG_LOV2.gb
- genbank_files/35_PAC_eGFP.gb
- genbank_files/51_PAC_E83_LOV_eGFP.gb
- genbank_files/53_TetO_firefly_luciferase.gb
- genbank_files/54_sgRNA-Tet_RLuc.gb
- genbank_files/55_SpdCas9-VPR.gb
- genbank_files/86_MbCas12a_K487_GPG_GR2.gb
- genbank_files/87_MbCas12a_N1153_GPG_GR2.gb
- genbank_files/89_RUNX_sgRNA.gb
