# Supplementary material for: Rational engineering of allosteric protein switches by in silico prediction of domain insertion sites
Source: Nat Methods. 2025 Aug 4;22(8):1698–706. doi: 10.1038/s41592-025-02741-z (PMC12328240; doi:10.1038/s41592-025-02741-z)
Supplement: Supplementary file 4 — Annotated DNA sequences of constructs (GenBank files). [file 41592_2025_2741_MOESM4_ESM.zip › genbank_files/1_BLA_CAT.gb]

LOCUS       1_BLA_CAT               3119 bp    DNA     circular UNA 25-NOV-2024
DEFINITION  Ligation of 2 sequences.
ACCESSION   urn.local...j-ihpzuba
VERSION     urn.local...j-ihpzuba
KEYWORDS    .
SOURCE      
  ORGANISM  .
FEATURES             Location/Qualifiers
     promoter        70..98
                     /note="AmpR_promoter"
                     /label="AmpR_promoter"
     gene            140..1000
                     /gene="Ampicillin"
                     /note="Ampicillin"
                     /label="Ampicillin"
     rep_origin      1155..1774
                     /note="Derived using Geneious Prime 2022.1.1 'Annotate
                     from Database' based on nucleotide similarity"
                     /Transferred_From="H2B-GFP 5107"
                     /Transferred_Similarity="100.00%"
                     /Primary_Match="100.00%; Adjusted-Interval-0:0/0;
                     pBR322_origin (<a href=""urn:local:.:5b-dtz7rkj"">H2B-GFP
                     5107</a>)"
                     /Alternative_Match="100.00%; Adjusted-Interval-0:-16/15;
                     ori (<a href=""urn:local:.:3k-bf390nu"">pMuDest_TnsB</a>)"
                     /Alternative_Match="100.00%; Adjusted-Interval-0:-16/15;
                     ori (<a href=""urn:local:.:q-br8o5qa"">pQE 80L Kan T7WT
                     </a>)"
                     /Alternative_Match="100.00%; Adjusted-Interval-0:-16/15;
                     ori (<a
                     href=""urn:local:.:1s-bf382h5"">pMuDest_AraC_const</a>)"
                     /Alternative_Match="100.00%; Adjusted-Interval-0:-16/15;
                     ori (<a
                     href=""urn:local:.:e-dwogkzu"">pBAD24_AcrIIA5</a>)"
                     /Alternative_Match="100.00%; Adjusted-Interval-0:-16/15;
                     ori (<a href=""urn:local:.:2m-bf38gbz"">pMuDest_FLP</a>)"
                     /Alternative_Match="100.00%; Adjusted-Interval-0:-16/15;
                     ori (<a href=""urn:local:.:22-edtj0bh"">Ligated
                     sequences</a>)"
                     /Alternative_Match="100.00%; Adjusted-Interval-0:-16/15;
                     ori (<a
                     href=""urn:local:.:q-ebox96j"">3057_pBAD24_CASANOVA_linker
                     _lib</a>)"
                     /Alternative_Match="100.00%; Adjusted-Interval-0:-16/15;
                     ori (<a
                     href=""urn:local:.:w-dwohd92"">pBAD24_AcrIIA4</a>)"
                     /Alternative_Match="100.00%; Adjusted-Interval-0:-16/15;
                     ori (<a
                     href=""urn:local:.:1f-f5a00e6"">3407_pASK75_AraC_I113_LOV<
                     /a>)"
                     /label="pBR322_origin"
     promoter        1834..1936
                     /note="promoter of the E. coli cat gene encoding 
                     chloramphenicol acetyltransferase"
                     /label="promoter"
     gene            1937..2596
                     /gene="CAT/CamR"
                     /label="CAT/CamR gene"
     terminator      complement(2617..2711)
                     /note="transcription terminator from phage lambda"
                     /label="terminator"
     terminator      2617..2711
                     /note="transcription terminator from phage lambda"
                     /label="terminator"
     terminator      complement(2731..2758)
                     /note="transcription terminator T2 from the E. coli rrnB 
                     gene"
                     /label="terminator"
     terminator      complement(2850..2936)
                     /gene="Escherichia coli rrnB"
                     /note="transcription terminator T1 from the E. coli rrnB 
                     gene"
                     /label="Escherichia coli rrnB terminator"
ORIGIN      
        1 gacgacgtca ggtggcactt ttcggggaaa tgtgcgcgga acccctattt gtttattttt
       61 ctaaatacat tcaaatatgt atccgctcat gagacaataa ccctgataaa tgcttcaata
      121 atattgaaaa aggaagagta tgagtattca acatttccgt gtcgccctta ttcccttttt
      181 tgcggcattt tgccttcctg tttttgctca cccagaaacg ctggtgaaag taaaagatgc
      241 tgaagatcag ttgggtgcac gagtgggtta catcgaactg gatctcaaca gcggtaagat
      301 ccttgagagt tttcgccccg aagaacgttt tccaatgatg agcactttta aagttctgct
      361 atgtggcgcg gtattatccc gtattgacgc cgggcaagag caactcggtc gccgcataca
      421 ctattctcag aatgacttgg ttgagtactc accagtcaca gaaaagcatc ttacggatgg
      481 catgacagta agagaattat gcagtgctgc cataaccatg agtgataaca ctgcggccaa
      541 cttacttctg acaacgatcg gaggaccgaa ggagctaacc gcttttttgc acaacatggg
      601 ggatcatgta actcgccttg atcgttggga accggagctg aatgaagcca taccaaacga
      661 cgagcgtgac accacgatgc ctgtagcaat ggcaacaacg ttgcgcaaac tattaactgg
      721 cgaactactt actctagctt cccggcaaca attaatagac tggatggagg cggataaagt
      781 tgcaggacca cttctgcgct cggcccttcc ggctggctgg tttattgctg ataaatctgg
      841 agccggtgag cgtgggtctc gcggtatcat tgcagcactg gggccagatg gtaagccctc
      901 ccgtatcgta gttatctaca cgacggggag tcaggcaact atggatgaac gaaatagaca
      961 gatcgctgag ataggtgcct cactgattaa gcattggtaa ctgtcagacc aagtttactc
     1021 atatatactt tagattgatt taaaacttca tttttaattt aaaaggatct aggtgaagat
     1081 cctttttgat aatctcatga ccaaaatccc ttaacgtgag ttttcgttcc actgagcgtc
     1141 agaccccgta gaaaagatca aaggatcttc ttgagatcct ttttttctgc gcgtaatctg
     1201 ctgcttgcaa acaaaaaaac caccgctacc agcggtggtt tgtttgccgg atcaagagct
     1261 accaactctt tttccgaagg taactggctt cagcagagcg cagataccaa atactgtcct
     1321 tctagtgtag ccgtagttag gccaccactt caagaactct gtagcaccgc ctacatacct
     1381 cgctctgcta atcctgttac cagtggctgc tgccagtggc gataagtcgt gtcttaccgg
     1441 gttggactca agacgatagt taccggataa ggcgcagcgg tcgggctgaa cggggggttc
     1501 gtgcacacag cccagcttgg agcgaacgac ctacaccgaa ctgagatacc tacagcgtga
     1561 gctatgagaa agcgccacgc ttcccgaagg gagaaaggcg gacaggtatc cggtaagcgg
     1621 cagggtcgga acaggagagc gcacgaggga gcttccaggg ggaaacgcct ggtatcttta
     1681 tagtcctgtc gggtttcgcc acctctgact tgagcgtcga tttttgtgat gctcgtcagg
     1741 ggggcggagc ctatggaaaa acgccagcaa cgcggccttt ttacggttcc tggccttttg
     1801 ctggcctttt gctcacatga acaataaaac tgttgatcgg cacgtaagag gttccaactt
     1861 tcaccataat gaaataagat cactaccggg cgtatttttt tagttatcga gattttcagg
     1921 agctaaggaa gctaaaatgg agaaaaaaat cactggatat accaccgttg atatatccca
     1981 atggcatcgt aaagaacatt ttgaggcatt tcagtcagtt gctcaatgta cctataacca
     2041 gaccgttcag ctggatatta cggccttttt aaagaccgta aagaaaaata agcacaagtt
     2101 ttatccggcc tttattcaca ttcttgcccg cctgatgaat gctcatccgg aatttcgtat
     2161 ggcaatgaaa gacggtgagc tggtgatatg ggatagtgtt cacccttgtt acaccgtttt
     2221 ccatgagcaa actgaaacgt tttcatcgct cttgagtgaa taccacgacg atttccggca
     2281 gtttctacac atatattcgc aagatgtggc gtgttacggt gaaaacctgg cctatttccc
     2341 taaagggttt attgagaata tgtttttcgt ttcagccaat ccctgggtga gtttcaccag
     2401 ttttgattta aacgtggcca atatggacaa cttcttcgcc cccgttttca ccatgggcaa
     2461 atattatacg caaggcgaca aggtgctgat gccgctggcg attcaggttc atcatgccgt
     2521 ttgtgatggc ttccatgtcg gcagaatgct taatgaatta caacagtact gcgatgagtg
     2581 gcagggcggg gcgtaatttg atatcgagct cgcttggact cctgttgata gatccagtaa
     2641 tgacctcaga actccatctg gatttgttca gaacgctcgg ttgccgccgg gcgtttttta
     2701 ttggtgagaa tatatagttc ctcctttcag aaaaggccat ccgtcaggat ggccttctgc
     2761 ttaatttgat gcctggcagt ttatggcggg cgtcctgccc gccaccctcc gggccgttgc
     2821 ttcgcaacgt tcaaatccgc tcccggcgga tttgtcctac tcaggagagc gttcaccgac
     2881 aaacaacaga taaaacgaaa ggcccagtct ttcgactgag cctttcgttt tatttgatgc
     2941 ctggcagttc cctactctcg catggggata ccccacacta ccatcggcgc tacggcgttt
     3001 cacttctgag ttcggcatgg ggtcaggtgg gaccaccgcg ctactgccgc caggcaaatt
     3061 ctgttttatc agaccgcttc tgcgttctga tttaatctgt atcaggctga aaaatcgtc
//
