# Supplementary material for: Rational engineering of allosteric protein switches by in silico prediction of domain insertion sites
Source: Nat Methods. 2025 Aug 4;22(8):1698–706. doi: 10.1038/s41592-025-02741-z (PMC12328240; doi:10.1038/s41592-025-02741-z)
Supplement: Supplementary file 4 — Annotated DNA sequences of constructs (GenBank files). [file 41592_2025_2741_MOESM4_ESM.zip › genbank_files/54_sgRNA-Tet_RLuc.gb]

LOCUS       54_sgRNA-Tet_RLu        5330 bp    DNA     circular UNA 25-NOV-2024
DEFINITION  Generated by Golden Gate/Type IIS Cloning (8bb, RLuc (reversed)).
ACCESSION   urn.local...44z-fw8xfj9
VERSION     urn.local...44z-fw8xfj9
KEYWORDS    .
SOURCE      
  ORGANISM  .
FEATURES             Location/Qualifiers
     rep_origin      complement(135..441)
     promoter        626..643
                     /note="T7 RNA polymerase promoter"
                     /regulatory_class="promoter"
                     /note="Derived using Geneious Prime 2023.0.1 'Annotate
                     from Database' based on nucleotide similarity"
                     /standard_name="T7"
     promoter        668..900
                     /standard_name="hU6_promoter"
     misc_feature    909..928
                     /standard_name="gRNA TetR"
     misc_feature    929..1004
                     /note="CRISPR/Cas9 system guide RNA scaffold"
                     /note="Derived using Geneious Prime 2023.0.1 'Annotate
                     from Database' based on nucleotide similarity"
                     /standard_name="gRNA"
     rep_origin      complement(1479..2067)
     terminator      2145..2266
                     /note="simian vacuolating virus 40 (SV40) polyA signal"
                     /regulatory_class="terminator"
                     /note="Derived using Geneious Prime 2023.0.1 'Annotate
                     from Database' based on nucleotide similarity"
                     /standard_name="SV40 polyA"
     CDS             complement(2297..3232)
                     /product="luciferase from the anthozoan coelenterate
                     Renilla reniformis (sea pansy)"
                     /transl_table=1
                     /translation="MTSKVYDPEQRKRMITGPQWWARCKQMNVLDSFINYYDSEKHAE
                     NAVIFLHGNAASSYLWRHVVPHIEPVARCIIPDLIGMGKSGKSGNGSYRLLDHYKYLT
                     AWFELLNLPKKIIFVGHDWGACLAFHYSYEHQDKIKAIVHAESVVDVIESWDEWPDIE
                     EDIALIKSEEGEKMVLENNFFVETMLPSKIMRKLEPEEFAAYLEPFKEKGEVRRPTLS
                     WPREIPLVKGGKPDVVQIVRNYNAYLRASDDLPKMFIESDPGFFSNAIVEGAKKFPNT
                     EFVKVKGLHFSQEDAPDEMGKYIKSFVERVLKNEQ*"
                     /codon_start=1
                     /standard_name="Rluc"
     promoter        3242..3260
                     /note="promoter for bacteriophage T7 RNA polymerase"
                     /standard_name="T7 promoter"
     intron          3305..3437
                     /note="chimera between introns from human beta-globin and
                     immunoglobulin heavy chain genes"
                     /standard_name="chimeric intron"
     promoter        3507..4258
                     /note="herpes simplex virus thymidine kinase promoter"
                     /standard_name="HSV TK promoter"
     gene            complement(4342..5202)
                     /gene="Ampicillin"
                     /standard_name="Ampicillin"
     promoter        complement(5203..5307)
                     /note="Promoter for ampicillin resistance gene
                     (b-lactamase)"
                     /regulatory_class="promoter"
                     /note="Derived using Geneious Prime 2023.0.1 'Annotate
                     from Database' based on nucleotide similarity"
                     /standard_name="amp"
     promoter        complement(5244..5272)
                     /standard_name="AmpR_promoter"
ORIGIN      
        1 ctaaattgta agcgttaata ttttgttaaa attcgcgtta aatttttgtt aaatcagctc
       61 attttttaac caataggccg aaatcggcaa aatcccttat aaatcaaaag aatagaccga
      121 gatagggttg agtgttgttc cagtttggaa caagagtcca ctattaaaga acgtggactc
      181 caacgtcaaa gggcgaaaaa ccgtctatca gggcgatggc ccactacgtg aaccatcacc
      241 ctaatcaagt tttttggggt cgaggtgccg taaagcacta aatcggaacc ctaaagggag
      301 cccccgattt agagcttgac ggggaaagcc ggcgaacgtg gcgagaaagg aagggaagaa
      361 agcgaaagga gcgggcgcta gggcgctggc aagtgtagcg gtcacgctgc gcgtaaccac
      421 cacacccgcc gcgcttaatg cgccgctaca gggcgcgtcc cattcgccat tcaggctgcg
      481 caactgttgg gaagggcgat cggtgcgggc ctcttcgcta ttacgccagc tggcgaaagg
      541 gggatgtgct gcaaggcgat taagttgggt aacgccaggg ttttcccagt cacgacgttg
      601 taaaacgacg gccagtgagc gcgcgtaata cgactcacta tagggcgaat tgggtaccga
      661 gggcctattt cccatgattc cttcatattt gcatatacga tacaaggctg ttagagagat
      721 aattggaatt aatttgactg taaacacaaa gatattagta caaaatacgt gacgtagaaa
      781 gtaataattt cttgggtagt ttgcagtttt aaaattatgt tttaaaatgg actatcatat
      841 gcttatcgta acttgaaagt atttcgattt cttggcttta tatatcttgt ggaaaggacg
      901 aaacaccgtc tctatcactg atagggaggt tttagagcta gaaatagcaa gttaaaataa
      961 ggctagtccg ttatcaactt gaaaaagtgg caccgagtcg gtgctttttt tccgcggtgg
     1021 agctccagct tttgttccct ttagtgaggg ttaattgcgc gcttggcgta atcatggtca
     1081 tagctgtttc ctgtgtgaaa ttgttatccg ctcacaattc cacacaacat acgagccgga
     1141 agcataaagt gtaaagcctg gggtgcctaa tgagtgagct aactcacatt aattgcgttg
     1201 cgctcactgc ccgctttcca gtcgggaaac ctgtcgtgcc agctgcatta atgaatcggc
     1261 caacgcgcgg ggagaggcgg tttgcgtatt gggcgctctt ccgcttcctc gctcactgac
     1321 tcgctgcgct cggtcgttcg gctgcggcga gcggtatcag ctcactcaaa ggcggtaata
     1381 cggttatcca cagaatcagg ggataacgca ggaaagaaca tgtgagcaaa aggccagcaa
     1441 aaggccagga accgtaaaaa ggccgcgttg ctggcgtttt tccataggct ccgcccccct
     1501 gacgagcatc acaaaaatcg acgctcaagt cagaggtggc gaaacccgac aggactataa
     1561 agataccagg cgtttccccc tggaagctcc ctcgtgcgct ctcctgttcc gaccctgccg
     1621 cttaccggat acctgtccgc ctttctccct tcgggaagcg tggcgctttc tcatagctca
     1681 cgctgtaggt atctcagttc ggtgtaggtc gttcgctcca agctgggctg tgtgcacgaa
     1741 ccccccgttc agcccgaccg ctgcgcctta tccggtaact atcgtcttga gtccaacccg
     1801 gtaagacacg acttatcgcc actggcagca gccactggta acaggattag cagagcgagg
     1861 tatgtaggcg gtgctacaga gttcttgaag tggtggccta actacggcta cactagaagg
     1921 acagtatttg gtatctgcgc tctgctgaag ccagttacct tcggaaaaag agttggtagc
     1981 tcttgatccg gcaaacaaac caccgctggt agcggtggtt tttttgtttg caagcagcag
     2041 attacgcgca gaaaaaaagg atctcaagaa gatcctttga tcttttctac ggggtctgac
     2101 gctcagtgga acgaaaactc acgttaaggg attttggtca tgagaacttg tttattgcag
     2161 cttataatgg ttacaaataa agcaatagca tcacaaattt cacaaataaa gcattttttt
     2221 cactgcattc tagttgtggt ttgtccaaac tcatcaatgt atcttatcat gtctgctcga
     2281 agcggccgct ctagaattat tgttcatttt tgagaactcg ctcaacgaac gatttgatat
     2341 attttcccat ttcatcaggt gcatcttctt gcgaaaaatg aagacctttt actttgacaa
     2401 attcagtatt aggaaacttc ttggcacctt caacaatagc attggaaaag aatcctgggt
     2461 ccgattcaat aaacattttt ggtaaatcat cacttgcacg tagataagca ttataattcc
     2521 taacaatttg tacaacgtca ggtttaccac cttttactaa cgggatttca cgaggccatg
     2581 ataatgttgg acgacgaact tcacctttct ctttgaatgg ttcaagatat gctgcaaatt
     2641 cttctggttc taactttctc atgatttttg atggcaacat ggtttccacg aagaagttat
     2701 tctccaaaac cattttttct ccttcttcag atttgatcaa cgcaatatct tcttcaatat
     2761 caggccattc atcccatgat tcaatcacat ctactacact ttcagcgtga actattgctt
     2821 tgatcttatc ttgatgctca tagctataat gaaatgccaa acaagcaccc caatcatggc
     2881 cgacaaaaat gatcttcttt ggtaaattaa gaagttcaaa ccatgcagta agatatttgt
     2941 aatgatcaag taacctataa gaaccattac cagatttgcc tgatttgccc ataccaataa
     3001 ggtctggtat aatacaccgc gctactggct caatatgtgg cacaacatgt cgccataaat
     3061 aagaagaggc cgcgttacca tgtaaaaaaa taacagcatt ttctgcatgt ttttctgaat
     3121 cataataatt aataaatgaa tcaagaacat tcatttgttt acatctggcc caccactgcg
     3181 gaccagttat catccgtttc ctttgttctg gatcataaac tttcgaagtc atggtggcta
     3241 gcctatagtg agtcgtatta agtactctag ccttaagagc tgtaattgaa ctgggagtgg
     3301 acacctgtgg agagaaaggc aaagtggatg tcagtaagac caataggtgc ctatcagaaa
     3361 cgcaagagtc ttctctgtct cgacaagccc agtttctatt ggtctcctta aacctgtctt
     3421 gtaaccttga tacttacctg cccagtgcct cacgaccaac ttctgcagct taagttcgag
     3481 actgttgtgt cagaagaatc aagcttttaa gcgggtcgct gcagggtcgc tcggtgttcg
     3541 aggccacacg cgtcacctta atatgcgaag tggacctggg accgcgccgc cccgactgca
     3601 tctgcgtgtt cgaattcgcc aatgacaaga cgctgggcgg ggtttgtgtc atcatagaac
     3661 taaagacatg caaatatatt tcttccgggg acaccgccag caaacgcgag caacgggcca
     3721 cggggatgaa gcagctgcgc cactccctga agctcctgca gtccctcgcg cctccgggtg
     3781 acaagatagt gtacctgtgc cccgtcctgg tgtttgtcgc ccaacggacg ctccgcgtca
     3841 gccgcgtgac ccggctcgtc ccgcagaagg tctccggtaa tatcaccgca gtcgtgcgga
     3901 tgctccagag cctgtccacg tatacggtcc ccatggagcc taggacccag cgagcccgtc
     3961 gccgccgcgg cggcgccgcc cgggggtctg cgagcagacc gaaaaggtca cactctgggg
     4021 cgcgcgaccc gcccgagtca gcggcccgcc agttaccacc cgccgaccaa acccccgcct
     4081 ccacggaggg cgggggggtg cttaagagga tcgcggcgct cttctgcgtg cccgtggcca
     4141 ccaagaccaa accccgagcc gcctccgaat gagagtgttt cgttccttcc ccctcccccc
     4201 gcgtcagaca aaccctaacc accgcttaag cggcccccgc gaggtccgaa gactcattag
     4261 gatcttcacc tagatccttt taaattaaaa atgaagtttt aaatcaatct aaagtatata
     4321 tgagtaaact tggtctgaca gttaccaatg cttaatcagt gaggcaccta tctcagcgat
     4381 ctgtctattt cgttcatcca tagttgcctg actccccgtc gtgtagataa ctacgatacg
     4441 ggagggctta ccatctggcc ccagtgctgc aatgataccg cgagacccac gctcaccggc
     4501 tccagattta tcagcaataa accagccagc cggaagggcc gagcgcagaa gtggtcctgc
     4561 aactttatcc gcctccatcc agtctattaa ttgttgccgg gaagctagag taagtagttc
     4621 gccagttaat agtttgcgca acgttgttgc cattgctaca ggcatcgtgg tgtcacgctc
     4681 gtcgtttggt atggcttcat tcagctccgg ttcccaacga tcaaggcgag ttacatgatc
     4741 ccccatgttg tgcaaaaaag cggttagctc cttcggtcct ccgatcgttg tcagaagtaa
     4801 gttggccgca gtgttatcac tcatggttat ggcagcactg cataattctc ttactgtcat
     4861 gccatccgta agatgctttt ctgtgactgg tgagtactca accaagtcat tctgagaata
     4921 gtgtatgcgg cgaccgagtt gctcttgccc ggcgtcaata cgggataata ccgcgccaca
     4981 tagcagaact ttaaaagtgc tcatcattgg aaaacgttct tcggggcgaa aactctcaag
     5041 gatcttaccg ctgttgagat ccagttcgat gtaacccact cgtgcaccca actgatcttc
     5101 agcatctttt actttcacca gcgtttctgg gtgagcaaaa acaggaaggc aaaatgccgc
     5161 aaaaaaggga ataagggcga cacggaaatg ttgaatactc atactcttcc tttttcaata
     5221 ttattgaagc atttatcagg gttattgtct catgagcgga tacatatttg aatgtattta
     5281 gaaaaataaa caaatagggg ttccgcgcac atttccccga aaagtgccac
//
